# Supplementary material for: Peripheral neural interfaces: Skeletal muscles are hyper-reinnervated according to the axonal capacity of the surgically rewired nerves
Source: Sci Adv. 2024 Feb 28;10(9):eadj3872. doi: 10.1126/sciadv.adj3872 (PMC10901366; doi:10.1126/sciadv.adj3872)
Supplement: Supplementary file 2 — Movies S1 and S2 [file sciadv.adj3872_movies_s1_and_s2.zip]

Archive with 2 entries (2 files):
- Movie S1.mov
- Movie S2.mov
